# Supplementary material for: Incorporating Additional Evidence as Prior Information to Resolve Non‐Identifiability in Bayesian Disease Model Calibration: A Tutorial
Source: Stat Med. 2025 Mar 18;44(6):e70039. doi: 10.1002/sim.70039 (PMC11915782; doi:10.1002/sim.70039)
Supplement: Supplementary file 1 — Supplementary Data S1. Supporting information. [file SIM-44-0-s001.zip]

Archive with 1 entries (1 files):
- sim70039-sup-0001-Supinfo.R
