# Supplementary material for: Incorporating Additional Evidence as Prior Information to Resolve Non‐Identifiability in Bayesian Disease Model Calibration: A Tutorial
Source: Stat Med. 2025 Mar 18;44(6):e70039. doi: 10.1002/sim.70039 (PMC11915782; doi:10.1002/sim.70039)
Supplement: Supplementary file 1 — Supplementary Data S1. Supporting information. [file SIM-44-0-s001.zip › sim70039-sup-0001-Supinfo.R]

blue <- "#65a7abff"
red <- "#ba3335ff"
golden <- "#c4ab5aff"


# Load add-on packages - deSolve - contains lsoda function - differential equation solver.
library (deSolve)

# Function to compute derivatives of the differential equations.
sis_model = function (current_timepoint, state_values, parameters)
{
  # create state variables (local variables)
  S = state_values [1]        # susceptible
  I = state_values [2]        # infectious

  with (
    as.list (parameters),     # variable names within parameters can be used
    {
      # compute derivatives
      dS = (-beta * S * I) + (gamma * I)
      dI = ( beta * S * I) - (gamma * I)

      # combine results
      results = c (dS, dI)
      list (results)
    }
  )
}
contact_rate_range <- c(7,13)
transmission_probability_range <- c(0.02, .1)
infectious_period_range <- c( 3, 7)

# Compute values of beta (transmission rate) and gamma (recovery rate)
beta_value <- function(contact_rate,transmission_probability){ contact_rate * transmission_probability}
gamma_value <- function(infectious_period) {1 / infectious_period}

# # Compute Ro - Reproductive number.
# Ro <- function(beta_value,gamma_value) {beta_value / gamma_value}

# Disease dynamics parameters.
parameter_list <- function(beta_value,gamma_value) {
  c(beta = beta_value, gamma = gamma_value)
}

# Initial values for sub-populations.
X = 25000      # susceptible hosts
Y = 7           # infectious hosts

# Compute total population.
N = X + Y

# Initial state values for the differential equations.
initial_values = c(0.99,0.01)#c (S = X/N, I = Y/N)

# Output timepoints.
timepoints = seq (0, 50, by=1)

# Plot epidemic dynamics
output = lsoda(initial_values, timepoints, sis_model, parameter_list(
  beta_value(9,0.06),
  gamma_value(4.6)
  ))
colnames(output) <- c("time","S","I")
# Plot susceptible hosts over time
plot (S ~ time, data = output, type='l', ylim = c(0,1), col = blue, ylab = 'S, I', main = 'SIS epidemic', lwd=4)

# remain on same frame
par (new = TRUE)

# Add infectious hosts over time
plot (I ~ time, data = output, type='l', ylim = c(0,1), col = red, ylab = '', axes = FALSE, lwd=4)


# Run the algorithm with uninformative priors
acc_par_no_priors <- list()
for(k in 1:3){
  # Parameters
  contact_rate = runif(1,contact_rate_range[1],contact_rate_range[2])                                            # number of contacts per day
  transmission_probability = runif(1, transmission_probability_range[1], transmission_probability_range[2])      # transmission probability
  infectious_period = runif(1, infectious_period_range[1], infectious_period_range[2])                           # infectious period
  
  # Set initial values
  par_old <- c(contact_rate,transmission_probability,infectious_period)
  #Likelihood function
  Likelihood <- function(target){
    -2*log(dnorm(target[1], .4, .01)/dnorm(.4, .4, .01))-
      2*log(dnorm(target[2], .6, .01)/(dnorm(.6, .6, .01)))
  }
  
  # solve ODEs
  output = lsoda (initial_values, timepoints, sis_model, parameter_list(beta_value(par_old[1],par_old[2]),gamma_value(par_old[3])))
  
  # Calculate the likelihood of the steady state values
  Likelihood_old <- Likelihood(tail(output,1)[,-1])
  
  # Initialise MCMC
  # Store accepted parameters in acc_par
  acc_par <- NULL
  # Set the number of steps for the chain
  Nsteps <- 1e4
  # Store Likelihood in Likelihood_all
  Likelihood_all <- c(Likelihood_old,1)

  for(idx in 1:Nsteps){
    # Update parameters
    epsilon <- c(rnorm(1,0,.5),rnorm(1,0,.02),rnorm(1,0,.3))
    par_new <- pmax(par_old + epsilon, 0.001)

    # Simulate the SIS epidemic.
    output = lsoda (initial_values, timepoints, sis_model, parameter_list(beta_value(par_new[1],par_new[2]),gamma_value(par_new[3])))
    # Calculate the new likelihood
    Likelihood_new <- Likelihood(tail(output,1)[,-1])
    # Accept or reject the step
    if(Likelihood_old==Inf){
      delta <- 0
    }else{
      delta<-Likelihood_new-Likelihood_old
    }
    accept<-FALSE
    if(delta<0){
      accept <- TRUE
    }
    else {if(runif(1)<exp(-0.5*delta)) {
      accept <- TRUE
    }
    }
    
    # If accepted, move to the new value
    if(accept){
      Likelihood_old <- Likelihood_new
      par_old<-par_new
    }
    # update the acc_par and record the likelihood value and binory accepte/rejected marker
    Likelihood_all <- rbind(Likelihood_all, c(Likelihood_new,accept))
    acc_par <- rbind(acc_par,c(par_old,accept))
  }
  acc_par_no_priors[[k]] <- acc_par
}

# Repeat the same steps with informative priors
acc_par_with_priors <- list()
# Select prior parameters
prior_params <- data.frame(mean=c(9,0.06),sd=c(1,.01))
for(k in 1:3){
  # Define narrower starting point within the prior distribution
  U_prior_contact_rate <- c(8,10)
  U_prior_transmission_probability <- c(.05,.07)
  U_prior_infectious_period <- c(4.5,5.5)

  # Parameters
  contact_rate = runif(1,U_prior_contact_rate[1],U_prior_contact_rate[2])                                            # number of contacts per day
  transmission_probability = runif(1, U_prior_transmission_probability[1], U_prior_transmission_probability[2])      # transmission probability
  infectious_period = runif(1, infectious_period_range[1], infectious_period_range[2])                               # infectious period

  # Prior function
  prior_funtion <- prior_funtion <- function(par, prior_par1, prior_par2,prior_par3){
    prior_fit<-  -2*log(dnorm(prior_par1[1], prior_params$mean[1], prior_params$sd[1])/dnorm(prior_params$mean[1], prior_params$mean[1], prior_params$sd[1]))-
      2*log(dnorm(prior_par2[1], prior_params$mean[2], prior_params$sd[2])/(dnorm(prior_params$mean[2], prior_params$mean[2], prior_params$sd[2])))
    return(prior_fit)
  }
  # Calculate prior values for the initialisation point
  par_old <- c(contact_rate,
               transmission_probability,
               infectious_period)
  
  # Initialise MCMC
  # Store accepted parameters in acc_par
  acc_par <- NULL
  for(idx in 1:Nsteps){
    # Update parameters
    # tuning parameter in the acceptance rate it too low/high
    mult <- 1
    epsilon <- c(rnorm(1,0,.5*mult),rnorm(1,0,.02*mult),rnorm(1,0,.3*mult))
    par_new <- pmax(par_old + epsilon, 0.001)

    # Simulate the SIS epidemic.
    output = lsoda (initial_values, timepoints, sis_model, parameter_list(beta_value(par_new[1],par_new[2]),gamma_value(par_new[3])))
    # Caculate prior
    prior <- prior_funtion(par_new,par_new[1],par_new[2],par_new[3])
    if(prior==Inf){
      rbind(Likelihood_all, c(Likelihood_old,0))
      acc_par <- rbind(acc_par,c(par_old,0))
      next
    }
    
    # Calculate the new likelihood
    Likelihood_new <- Likelihood(tail(output,1)[,-1])+prior
    # Accept or reject the step
    if(Likelihood_old==Inf & Likelihood_new!=Inf){
      delta <- 0
    }else{
      delta<-Likelihood_new-Likelihood_old
    }
    accept<-FALSE
    if(delta<0){
      accept <- TRUE
    }
    else {if(runif(1)<exp(-0.5*delta)) {
      accept <- TRUE
    }
    }
    
    # If accepted, move to the new value
    if(accept){
      Likelihood_old <- Likelihood_new
      par_old<-par_new
    }
    Likelihood_all <- rbind(Likelihood_all, c(Likelihood_new,accept))
    acc_par <- rbind(acc_par,c(par_old,accept))
  }
  acc_par_with_priors[[k]] <- acc_par
}


##############################################################################################################
#################################################### Plots ###################################################
##############################################################################################################

# Parameter names
par_names <- c("c","p","d")

par(mfcol = c(3, 2))

for(i in 1:3){
  plot(acc_par_no_priors[[1]][,i], type='l', col=blue,lwd=2,xlab="Iteration",
       main=par_names[i], ylab="", ylim=c(min(rbind(acc_par_no_priors[[1]][,i],
                                                    acc_par_no_priors[[2]][,i],acc_par_no_priors[[3]][,i])),
                                          max(rbind(acc_par_no_priors[[1]][,i],acc_par_no_priors[[2]][,i],
                                                    acc_par_no_priors[[3]][,i]))))
  points(acc_par_no_priors[[2]][,i], type='l',col=red,lwd=2)
  points(acc_par_no_priors[[3]][,i], type='l',col=golden,lwd=2)
}


par_names <- c(bquote(c~(with~prior~c~.("~")~N(.(prior_params$mean[1]),.(prior_params$sd[1])^2))),
               bquote(p~(with~prior~p~.("~")~N(.(prior_params$mean[2]),.(prior_params$sd[2])^2))),"d (with no direct priors)")
for(i in 1:3){
  plot(acc_par_with_priors[[1]][,i], type='l', col=blue,lwd=2,xlab="Iteration", main=par_names[i], ylab="", ylim=c(min(rbind(acc_par_with_priors[[1]][,i],acc_par_with_priors[[2]][,i],acc_par_with_priors[[3]][,i])),max(rbind(acc_par_with_priors[[1]][,i],acc_par_with_priors[[2]][,i],acc_par_with_priors[[3]][,i]))))
  points(acc_par_with_priors[[2]][,i], type='l',col=red,lwd=2)
  points(acc_par_with_priors[[3]][,i], type='l',col=golden,lwd=2)
}

# Calculate the Gelman-Rubin diagnostic
chain1 <- mcmcr::as.mcmc(acc_par_no_priors[[1]][,1])
chain2 <- mcmcr::as.mcmc(acc_par_no_priors[[2]][,1])
chain3 <- mcmcr::as.mcmc(acc_par_no_priors[[3]][,1])

combinedchains = coda::mcmc.list(chain1, chain2, chain3)
# gelman.plot(combinedchains)
coda::gelman.diag(combinedchains)

chain1 <- mcmcr::as.mcmc(acc_par_with_priors[[1]][,1])
chain2 <- mcmcr::as.mcmc(acc_par_with_priors[[2]][,1])
chain3 <- mcmcr::as.mcmc(acc_par_with_priors[[3]][,1])

combinedchains = coda::mcmc.list(chain1, chain2, chain3)
# gelman.plot(combinedchains)
coda::gelman.diag(combinedchains)

# Plot accepted beta vs gamma points
par(mfcol = c(1, 1))
plot_col <- '#4f354bff'
plot(acc_par[,1]*acc_par[,2],1/acc_par[,3], col=plot_col, xlab=expression(beta),ylab=expression(gamma), pch=19)


# Plot prior to posterior
library(ggplot2)

Green <- '#3e534dff'
purple <- '#a482b2ff'
colors_vect <- c(blue,red,golden,purple)
names <- c("1","2","3")
ColumNames <- c('c','p') 
bw_vect <- c(prior_params$sd[1]/3,prior_params$sd[2]/3)

plots <- list()
for(k in 1:2){
  chains <- chain <- NULL
  for (i in 1:3) {
    chain <- data.frame(chain = acc_par_with_priors[[i]][-(1:2000),k])
    chain$name <- paste("Chain ", names[i], sep="")
    # chain$iteration <- 1:length(get(i)[,j])
    # chain$gof <- get(i)[,3]
    # chain$colors <- colors_vect[match(i, names)]
    chains <- rbind(chains,chain)
  }
  
  chains <- rbind(chains, data.frame(chain=rnorm(6e+3, prior_params$mean[k], prior_params$sd[k]),name='Prior'))
  plots[[k]] <-
    # ggplot(chains, aes(x=chain,  col=name, fill=name)) + geom_density(size=1, alpha=.2)+ ggtitle(ColumNames[j])+
    ggplot(chains, aes(x = chain, col = name, size = name)) + geom_line(stat = "density", bw = bw_vect[k]) +
    ggtitle(ColumNames[k]) +
    theme_classic() +
    scale_size_manual(values=c(1,1,1, 3))+
    #scale_fill_manual(values = colors_vect)+
    scale_colour_manual(values = colors_vect) +
    # scale_fill_manual(values = colors_vect)+
    labs(color = 'Density', size ='Density') +
    # labs(fill='Density') +
    # annotate("text", 
    #          x=-Inf,y=-Inf,hjust=-7,vjust=-13,
    #          label=bquote(N(.(prior_params$mean[k]),.(prior_params$sd[k])^2)),
    #          col=Green,
    #          size=7)+
    theme(
      legend.title = element_text(size = 22, face = "bold"),
      axis.title = element_text(size = 18),
      text = element_text(colour = Green, size = 22),
      axis.ticks = element_line(colour = Green, size = 1 / 2.662),
      axis.ticks.length = unit(.1, "cm"),
      plot.title = element_text(hjust = 0.5),
      # plot.margin = unit(c(0, 0, 0, 0), "cm")
    ) + xlab("") + ylab("density")
  
}

ggpubr::ggarrange(plots[[1]], plots[[2]], 
                  ncol=2, nrow=1, common.legend = TRUE, legend="bottom")+
  theme(plot.margin = margin(0.1,.2,0,0, "cm"),
        panel.spacing=unit(2, "cm")) 
